# Supplementary material for: An Affordable Dual Purpose Spray Setup for Lithium-Ion Batteries Thin Film Electrode Deposition
Source: Materials (Basel). 2024 Oct 19;17(20):5114. doi: 10.3390/ma17205114 (PMC11509203; doi:10.3390/ma17205114)
Supplement: Supplementary file 1 [file materials-17-05114-s001.zip]

Archive with 1 entries (1 files):
- materials-3242282-supplementary.pdf
